# Supplementary material for: Quality of Life, Clinical, and Patient-Reported Outcomes after Pencil Beam Scanning Proton Therapy Delivered for Intracranial Grade WHO 1–2 Meningioma in Children and Adolescents
Source: Cancers (Basel). 2023 Sep 6;15(18):4447. doi: 10.3390/cancers15184447 (PMC10526222; doi:10.3390/cancers15184447)
Supplement: Supplementary file 1 [file cancers-15-04447-s001.zip]

Archive with 1 entries (1 files):
- Supplementary material S1. Example of a follow-up questionnaire.pdf
